# Supplementary material for: Regulation of Antimicrobial Effect of Hemicyanine-Based Photosensitizer via Supramolecular Assembly
Source: Nanomaterials (Basel). 2022 Aug 24;12(17):2905. doi: 10.3390/nano12172905 (PMC9457667; doi:10.3390/nano12172905)
Supplement: Supplementary file 1 [file nanomaterials-12-02905-s001.zip]

Archive with 1 entries (1 files):
- nanomaterials-1860037-supplementary.pdf
